# Supplementary material for: Single-cell stabilization method identifies gonadotrope transcriptional dynamics and pituitary cell type heterogeneity
Source: Nucleic Acids Res. 2018 Oct 24;46(21):11370–80. doi: 10.1093/nar/gky991 (PMC6265460; doi:10.1093/nar/gky991)
Supplement: Supplementary Data [file gky991_supplemental_files.zip]

Archive with 2 entries (2 files):
- Suppl.Material_Text_Figs_09.07.18_NAR.pdf
- Suppl.Table S1.xlsx
