# Supplementary material for: Single-cell stabilization method identifies gonadotrope transcriptional dynamics and pituitary cell type heterogeneity
Source: Nucleic Acids Res. 2018 Oct 24;46(21):11370–80. doi: 10.1093/nar/gky991 (PMC6265460; doi:10.1093/nar/gky991)
Supplement: Supplementary Data [file gky991_supplemental_files.zip › Suppl.Table S1.xlsx]

## Sheet: Mouse & Human primers
Mouse qPCR primers
Gene	Forward primer	Reverse primer	Roche Universal probe
ANXA1	accaagaggaccaatgctca	ggcttttctcaagacttcatcc	2
atf2	tccagctgcagtcccact	ttgcttctgactggactggtt	55
bgl2	gtgggggatgaaggagaaag	ccaagtgcttctgctctgct	69
bin1	cgatgtggtgttggtgattc	ctccttcacacccatgagc	15
bmp7	aggatggccagtgtggca	acgtacagctcatgtttcttgca	34
btg2	ttcctttgagaggtggctca	gagaaggcagtaagaaaggacttg	1
calci	gctgagggctctagcttgg	ccagcatgcaggtactcaga	45
cfos	gaatggtgaagaccgtgtca	gtttgtcttcctcttcaggagata	13
cga	caatggcgctgtgtgtca	gtaaagaggcagtgtgtaactgaa	52
cntf	gacctgactgctcttatggaatct	gcctggaggttctcttgga	13
crebbp	tactcagcctcctggcaca	cacagaggagggagtaggga	27
DAX1	accgtgctctttaacccaga	ccggatgtgctcagtaagg	3
dusp1	gtgtgcctgacagtgcagaa	gcactgcccaggtacaggaa	17
eef1a1	cgaaccatcgaaaagtttga	aagacccaggcgtacttgaa	66
egr1	tatagcagcagcagcacca	cagagcgatgtcagaaaagga	77
egr2	gcctctacccggtggaaga	atgtcaatgttgatcatgcca	60
ERCC-00004	cttttccccacttccaagc	aggtcctgatcatgctttgtc	115
ERCC-00007	atggcatcaaattggtacgg	tgcgcgatgcagttgtag	69
ERCC-00048	cacggcatttggaatgatg	ggcacatacaccgccttc	48
ERCC-00075	tccctcatttaacaagaactcca	tctttatcctaaattgccacagg	25
ERCC-00096	tattgaggctgcttcgtgtc	gcgatggatcgaggtcat	130
ERCC-00128	ggccaatcatgtcctctgtt	ctacgggacaatcccagttc	20
ERCC-00130	ggggaaacgaaactggaaa	cagtggaaagctgtgtgttga	70
ERCC-00136	tttccgagttcgccttactg	attggctgatcgcctctct	40
fosB	ggagggagctgacagatcga	actccaggcgttccttctct	13
FSHb	tgaaggaccatgatatccaaaa	cggacaacagtgggtctgat	95
FSHb_prom	ccctgtccgtctaaacaatga	ttactgggtgttaacatgaccaa	40
Fst	aagcattctggatcttgcaact	gataggaaagctgtagtcctggtc	63
gdf9	caataccgtccggctcttca	gttaaacagcaggtccacca	104
GH	acctggaagagggcatcc	gaggatctgcccaacacg	17
gly96	atggctgaagagggtgtgtc	agaaatgggctcaggtgtca	88
GnRHR	agcaacagcaagcttgaaca	ccagagccgtctgctaggta	64
GusB	gaggatcaacagtgcccatta	gcctcaaaggggaggtga	31
h2afz	tccagtggactgtatctctgtga	gactcgaatgcagaaatttgg	97
igf2r	cagtatgcaaagttcctgtgga	ttgaatattggagggcctgt	53
igfbp2	cgcgggtacctgtgaaaaga	catgttcatggtcccatcca	22
igfbp3	actgaatcatctgaagttcctcaa	cgctttctgcctttggaa	95
igfpb5	acaaatgcctcactcgagca	ttaggtctctttgttacctggca	103
inha	ggaagatgtctcccaggcta	agctggctggtcctcaca	33
jun	ccagaagatggtgtggtgttt	ctgaccctctccccttgca	11
lhb	ggtcccaggactcaaccaa	aacacctgctggtggtgaa	10
LHb_prom	gagtgtgaggccaattcactg	acagacaaggtcagggaagc	47
lhx2	agcagcttgcgcaaaaga	gtaaaaggttgcgcctgaa	85
map2k3	gaagggctacaatgtcaagtctga	cagaatggccatctcgatca	50
MIF	ccagaggggtttctgtcg	gatgtactgtgcgggcttg	3
mmltr1	tgaaaccacaccaattccttc	ccataggggacagcggtag	45
mmsqr2	gggactcatgtgatggaaaaa	acacacagctatgcatgagga	6
mytl1	accagttcccaagagctcaa	gccagtgatgtgtccagaac	76
nab1	atctgtgccaacactcttcca	cttcgccatccccttttca	21
nab2	cggcttaggggcacgga	tgtgtgtgtgtgtgtggtatga	3
nfya	cagggaatgtggtcaactca	gggctcttcttccagcatct	1
nfyb	gatccagccccatgatgata	aaactttcttttgaaccatttgta	56
nmU	caaagtaagggatactttttattcagg	tttatatcccatagcagagttttcaa	103
nur77	gctagagtctgccttcctgga	tcccctcaccgggtttaga	88
pbx1	ggtgccacatatcccaatgta	tttgctgttctttgtgccctta	4
pip92	gaagtagcgtcccccgaa	gcacttcctcttgcgtatcca	75
pit1	acagtgccgctgagtgtct	gtaatgaagtcctgtcgctgtg	75
pitx	ccagctgtccactacaccaa	cggcatcttctccgaaca	7
POMCa	agtgccaggacctcacca	cagcgagaggtcgagtttg	62
prep1	ggcgacacagacgctaagta	tgctctgtttttaactccgtga	56
prkce	cctgtctggcttagcaaggaa	tgtgcgggttcttggtca	89
PRL	ggtcagcccagaaagcag	attttggcagaacagcaggt	63
prop1	cctcagtgaagccagaatcc	ggccgtagatagatgggcta	19
restin	ggaggcggagattaaggcta	gtcctgcagaccagtgagca	1
rgs2	tacacaatcccctgcacca	ggctgagggacatagcatct	97
rps11	tcgcgtggtgaataaggaa	gtaagcacgctccgtctga	34
rps25	aagctctgtaaggaggttccgaa	cgcgaatcttcagtctctca	19
runx2	gtgcccaggcgtatttca	cacctgcctggctcttctta	34
scg3	cgagaatcaggatgggaaaa	cgttttcacggttagtgaagc	74
sema6b	ggagatcgccatggagttta	cgtcattcttgcacacacg	77
serbp1	cgtggcagcaggactgata	aggcctctgggtcatctaca	68
Sf1	cgtaaactgcgcacaggag	tgtagattggttcaggggaag	105
six3	aacaagggtcgggagtgg	gagagcaaccgcatttcag	16
six6	ttcatggctctcaatcttataatcc	ttctggctctggatcattcat	58
snurf	tggggagaacttggtttcaa	gcaagaggcacacgagcaa	10
sp1	ccttttctcagactcgaagca	gccagcagagccaaagga	96
sparc	gcccctcagcagactgaa	gtctcctccaccacggttt	73
Spike1	cgcgacattaccctcacttt	ccgttgccggtaatcaaata	42
Spike4	tgatggcatcttgtgcattc	cgtggtgaaattcgatcctac	77
Spike7	tcactggcaggataaacaagc	cctgtttagagaccgcctga	92
tbx19	ctgtctgtaccccacagcaa	tccacaggcacggatagg	81
tis11	ggtctcttcaccaaggcca	cgactggaggctctcgta	53
TSHb	gctggggttgttcaaagc	tccacgtacattgtatactcagtgg	89
vgf	cgcacggaacagagccaa	ggcaacgtgaaggttttca	10
vip	gcctctctttggaccacctt	ctccttcaaacggcatcct	42
Human qPCR primers
Gene	Forward primer	Reverse primer	Roche Universal probe
ACTB	ggacttcgagcaagagatgg	caggcagctcgtagctcttc	17
RPS11	aagatggcggacattcaga	tagtaccgcgggagcttct	3
CD74	cccaagcctgtgagcaag	catacttggtggcattctgc	43
ADM	tgcagaagaatccgagtgttt	gggggtctcagcattcatt	55
h-DDX58	atgtgggcaatgtcatcaaa	aagcacttgctacctcttgctc	34
h-B2M	taggagggctggcaacttag	ccaagatgttgatgttggataaga	32
h-RPS25	ccagaaataccaagggtgga	ccaaatgtacagctggttgga	78
h-EEF1A1	tcctgtgaaacccagtgtctt	ttcatttattgtagtgagcaagtttgt	62
STAT1	ttggcacctaacgtgctg	ttcgtaccactgagacatcctg	68
CD14	ctgcccgaggtggataac	gagttcattgagccctcgtg	47
MYD88	gcaaggaatgtgacttccaga	gatggggatcagtcgcttc	80
